# Supplementary material for: Compact and cGMP-compliant automated synthesis of [18F]FSPG on the Trasis AllinOne™
Source: EJNMMI Radiopharm Chem. Author manuscript; Available in PMC 2025 Feb 21. (PMC11748660; doi:10.1186/s41181-024-00322-7)
Supplement: Synthesis sequence [file EMS202788-supplement-Synthesis_sequence.zip]

Archive with 2 entries (2 files):
- 18F-FSPG Synthesis-Witney Lab KCL - PROTECTED.tra
- __MACOSX/._18F-FSPG Synthesis-Witney Lab KCL - PROTECTED.tra
